# Supplementary material for: Lead Pollution, Demographics, and Environmental Health Risks: The Case of Philadelphia, USA
Source: Int J Environ Res Public Health. 2021 Aug 27;18(17):9055. doi: 10.3390/ijerph18179055 (PMC8431549; doi:10.3390/ijerph18179055)
Supplement: Supplementary file 1 [file ijerph-18-09055-s001.zip]

Archive with 3 entries (3 files):
- ijerph-1330922 - supplemental/Table S1  .xlsx
- ijerph-1330922 - supplemental/Table S2 .xlsx
- ijerph-1330922 - supplemental/Table S3.xlsx
