# Supplementary material for: Lead Pollution, Demographics, and Environmental Health Risks: The Case of Philadelphia, USA
Source: Int J Environ Res Public Health. 2021 Aug 27;18(17):9055. doi: 10.3390/ijerph18179055 (PMC8431549; doi:10.3390/ijerph18179055)
Supplement: Supplementary file 1 [file ijerph-18-09055-s001.zip › ijerph-1330922 - supplemental/Table S1 .xlsx]

## Sheet: S1a Sites & Lead Content
Table S1a: Soil sample sites: measured Pb contents and coordinates for each site.
Site Number	Pb Content (mg/kg)	Longitude	Latitude
0	455	-75.1157	39.9766
1	867	-75.1159	39.9767
2	315	-75.1156	39.9766
3	705	-75.1158	39.9767
4	176	-75.1167	39.9806
5	183	-75.1169	39.9802
6	161	-75.1165	39.9777
7	227	-75.1166	39.9792
8	92	-75.1161	39.9796
9	168	-75.1305	39.9709
10	102	-75.1304	39.9709
11	56	-75.1304	39.9709
12	1760	-75.1264	39.9725
13	1966	-75.1264	39.9725
14	821	-75.1265	39.9725
15	1052	-75.1265	39.9725
16	137	-75.1276	39.9718
17	147	-75.1276	39.9719
18	69	-75.1278	39.9718
19	94	-75.128	39.9717
20	517	-75.123	39.9817
21	543	-75.1231	39.9817
22	98	-75.1267	39.9789
23	179	-75.1266	39.9789
24	458	-75.13	39.9712
25	541	-75.13	39.9711
26	70	-75.111	39.9787
27	109	-75.1109	39.9798
28	68	-75.1109	39.9804
29	46	-75.1122	39.98
30	76	-75.1123	39.979
31	93	-75.1122	39.979
32	65	-75.1124	39.9791
33	217	-75.1122	39.979
34	258	-75.112	39.9788
35	47	-75.1102	39.979
36	690	-75.1103	39.9798
37	429	-75.1103	39.9797
38	184	-75.1105	39.9799
39	238	-75.1106	39.9798
40	228	-75.1106	39.9798
41	127	-75.1107	39.9798
42	123	-75.1107	39.9797
43	103	-75.1108	39.9797
44	103	-75.1121	39.979
45	149	-75.1098	39.9793
46	160	-75.1096	39.9795
47	29	-75.1081	39.9793
48	25	-75.1082	39.9795
49	458	-75.1084	39.9797
50	468	-75.1085	39.9796
51	558	-75.1085	39.9796
52	389	-75.1084	39.9795
53	Not detected	-75.1065	39.9815
54	34	-75.1066	39.9813
55	255	-75.1073	39.9822
56	40	-75.1074	39.9822
57	218	-75.1085	39.9825
58	296	-75.1087	39.9824
59	111	-75.109	39.9823
60	114	-75.1092	39.9825
61	94	-75.1087	39.9828
62	331	-75.1108	39.9804
63	654	-75.1146	39.9823
64	305	-75.1145	39.9825
65	460	-75.1221	39.9771
66	514	-75.112	39.9772
67	857	-75.122	39.9772
68	330	-75.1221	39.9772
69	807	-75.1219	39.9772
70	268	-75.124	39.9725
71	686	-75.1191	39.9742
72	2332	-75.1189	39.9743
73	657	-75.1187	39.9745
74	547	-75.1185	39.9746
75	272	-75.1183	39.9746
76	137	-75.1181	39.9747
77	Not detected	-75.1179	39.9748
78	281	-75.1175	39.975
79	308	-75.1173	39.9747
80	608	-75.1214	39.9767
81	126	-75.1251	39.9766
82	485	-75.1245	39.9762
83	545	-75.1246	39.9762
84	141	-75.1236	39.975
85	374	-75.1236	39.975
86	1042	-75.1232	39.9737
87	532	-75.1294	39.969
88	323	-75.1293	39.9689
89	74	-75.1304	39.9709
90	137	-75.1304	39.971
91	346	-75.1298	39.9714
92	340	-75.1298	39.9714
93	353	-75.1298	39.9714
94	91	-75.1307	39.9711
95	226	-75.1296	39.9715
96	79	-75.1311	39.9716
97	234	-75.1314	39.9693
98	570	-75.1314	39.9693
99	226	-75.1314	39.9697
100	54	-75.1299	39.9689
101	23	-75.1278	39.9716
102	99	-75.1284	39.9715
103	256	-75.1301	39.9695
104	159	-75.1295	39.9685
105	312	-75.1263	39.9704
106	383	-75.1258	39.9705
107	350	-75.1253	39.9707
108	758	-75.12	39.9784
109	268	-75.1205	39.9779
110	1240	-75.1204	39.978
111	689	-75.1204	39.978
112	651	-75.1202	39.9781
113	49	-75.1203	39.9781
114	710	-75.1203	39.9781
115	878	-75.1202	39.9781
116	67	-75.1201	39.9782
117	299	-75.112	39.9788
118	408	-75.1119	39.9786
119	106	-75.1117	39.9784
120	73	-75.1112	39.9786
121	310	-75.112	39.9796
122	243	-75.1139	39.9818
123	121	-75.111	39.9796
124	295	-75.1111	39.9794
125	87	-75.1111	39.9803
126	101	-75.111	39.9805
127	209	-75.1114	39.9803
128	174	-75.1125	39.9801
129	61	-75.1124	39.9804
130	100	-75.1128	39.9807
131	68	-75.1109	39.9782
132	52	-75.1108	39.978
133	72	-75.111	39.9784
134	450	-75.1138	39.9807
135	439	-75.1134	39.9804
136	42	-75.1134	39.9803
137	807	-75.1132	39.9801
138	477	-75.1132	39.98
139	263	-75.113	39.9837
140	452	-75.1131	39.9837
141	96	-75.1132	39.9839
142	41	-75.1132	39.9842
143	80	-75.113	39.9842
144	237	-75.1127	39.9843
145	260	-75.1125	39.9845
146	150	-75.1123	39.9846
147	233	-75.1121	39.9847
148	165	-75.1119	39.9848
149	172	-75.1116	39.9849
150	442	-75.1114	39.985
151	306	-75.1112	39.9851
152	330	-75.1083	39.9794
153	142	-75.1108	39.9804
154	145	-75.1093	39.9792
155	51	-75.1095	39.9791
156	146	-75.1096	39.979
157	273	-75.1098	39.979
158	127	-75.1099	39.9789
159	103	-75.11	39.9788
160	141	-75.1101	39.9788
161	365	-75.1104	39.9787
162	200	-75.1105	39.9786
163	54	-75.1106	39.9783
164	213	-75.1098	39.9784
165	141	-75.1094	39.9785
166	273	-75.1144	39.9828
167	448	-75.1129	39.9836
168	322	-75.1127	39.9838
169	319	-75.1125	39.9839
170	229	-75.1121	39.9839
171	139	-75.112	39.9838
172	265	-75.1118	39.9835
173	97	-75.112	39.9834
174	86	-75.1121	39.9834
175	106	-75.1123	39.9832
176	1322	-75.1098	39.9832
177	839	-75.1097	39.983
178	42	-75.1106	39.9842
179	187	-75.1107	39.984
180	98	-75.111	39.9838
181	197	-75.1113	39.9837
182	Not detected	-75.1117	39.9838
183	111	-75.1115	39.9843
184	206	-75.1107	39.9843
185	201	-75.1108	39.9845
186	72	-75.111	39.9848
187	54	-75.1113	39.9848
188	74	-75.112	39.9843
189	113	-75.1124	39.984
190	81	-75.1123	39.9841
191	169	-75.1116	39.9835
192	20	-75.1109	39.9826
193	95	-75.1088	39.98
194	290	-75.1117	39.9782
195	328	-75.1123	39.9776
196	469	-75.1124	39.9776
197	37	-75.1125	39.9775
198	141	-75.1126	39.9775
199	172	-75.1127	39.9775
200	435	-75.1128	39.9774
201	564	-75.1133	39.9772
202	415	-75.1138	39.9768
203	198	-75.1141	39.9767
204	1027	-75.1144	39.9767
205	221	-75.1146	39.9765
206	522	-75.1151	39.9762
207	324	-75.1158	39.9759
208	74	-75.1115	39.9785
209	46	-75.1115	39.9785
210	207	-75.125	39.9757
211	42	-75.1251	39.9756
212	50	-75.1248	39.9754
213	99	-75.1238	39.9748
214	67	-75.1231	39.9745
215	223	-75.1241	39.9738
216	1513	-75.124	39.9737
217	92	-75.1239	39.9735
218	171	-75.1232	39.9737
219	44	-75.1221	39.9768
220	Not detected	-75.112	39.9767
221	370	-75.1217	39.9768
222	325	-75.1217	39.9769
223	89	-75.1221	39.9769
224	323	-75.1216	39.977
225	600	-75.1214	39.9769
226	334	-75.121	39.9766
227	64	-75.1203	39.9767
228	84	-75.1204	39.9765
229	166	-75.1205	39.9762
230	353	-75.1251	39.973
231	292	-75.1251	39.973
232	383	-75.123	39.9738
233	338	-75.1229	39.9738
234	225	-75.1143	39.9765
235	280	-75.1222	39.9744
236	466	-75.1234	39.9752
237	79	-75.1241	39.9757
238	64	-75.1245	39.9759
239	449	-75.1235	39.9745
240	182	-75.1259	39.9774
241	131	-75.1255	39.9777
242	461	-75.12	39.9775
243	736	-75.1192	39.9794
244	118	-75.1191	39.9792
245	25	-75.1193	39.9789
246	645	-75.1197	39.9783
247	3226	-75.1199	39.9783
248	1900	-75.1201	39.9782
249	466	-75.1203	39.9782
250	105	-75.1173	39.9754
251	171	-75.1178	39.9751
252	330	-75.1185	39.9751
253	125	-75.1178	39.9756
254	215	-75.118	39.9762
255	995	-75.1185	39.9766
256	37	-75.1186	39.9767
257	790	-75.119	39.9762
258	188	-75.1191	39.9757
259	239	-75.1188	39.9752
260	351	-75.1188	39.9751
261	249	-75.1188	39.9749
262	341	-75.1205	39.9736
263	278	-75.1206	39.9735
264	274	-75.1207	39.9735
265	319	-75.1208	39.9735
266	1101	-75.121	39.9735
267	334	-75.1211	39.9734
268	818	-75.1212	39.9734
269	286	-75.1215	39.9734
270	250	-75.1216	39.9734
271	296	-75.1216	39.9737
272	403	-75.1216	39.9743
273	390	-75.1216	39.9744
274	437	-75.1215	39.9746
275	212	-75.1214	39.9747
276	1138	-75.1218	39.976
277	291	-75.1217	39.976
278	161	-75.1216	39.976
279	327	-75.1215	39.9762
280	235	-75.1215	39.9762
281	489	-75.1215	39.9763
282	1186	-75.1216	39.9763
283	22	-75.1224	39.9767
284	150	-75.1206	39.9761
285	224	-75.1206	39.976
286	180	-75.1207	39.9759
287	83	-75.1207	39.9758
288	82	-75.1203	39.9767
289	98	-75.1202	39.9767
290	66	-75.119	39.9797
291	142	-75.119	39.9794
292	20	-75.1189	39.9795
293	64	-75.1187	39.9794
294	180	-75.1185	39.9793
295	147	-75.1185	39.9795
296	304	-75.1183	39.9797
297	325	-75.1182	39.9799
298	170	-75.118	39.9804
299	167	-75.1179	39.9806
300	211	-75.1178	39.9808
301	873	-75.1177	39.981
302	777	-75.1176	39.9813
303	270	-75.1177	39.9816
304	216	-75.1179	39.9817
305	242	-75.1182	39.9811
306	220	-75.1184	39.9811
307	249	-75.1191	39.9806
308	97	-75.1193	39.9805
309	25	-75.1192	39.9804
310	465	-75.1292	39.9691
311	319	-75.1315	39.9694
312	175	-75.1315	39.9696
313	84	-75.1312	39.9698
314	275	-75.1295	39.9686
315	386	-75.1276	39.9694
316	660	-75.1295	39.9688
317	612	-75.1295	39.9688
318	801	-75.1294	39.9688
319	642	-75.1293	39.9688
320	425	-75.127	39.9695
321	147	-75.1272	39.97
322	497	-75.1301	39.9708
323	83	-75.1307	39.9711
324	173	-75.1303	39.9712
325	203	-75.13	39.9713
326	617	-75.1296	39.9719
327	867	-75.1296	39.9719
328	522	-75.1295	39.9719
329	312	-75.1294	39.972
330	427	-75.1294	39.972
331	62	-75.1106	39.9803
332	33	-75.2096	39.949
333	171	-75.2092	39.949
334	130	-75.2104	39.9488
335	134	-75.2099	39.9476
336	378	-75.2098	39.9471
337	168	-75.2094	39.9479
338	321	-75.2098	39.9478
339	191	-75.2096	39.9475
340	232	-75.2091	39.9471
341	269.333	-75.2101	39.9469
342	76	-75.217	39.9424
343	109	-75.217	39.9424
344	45	-75.2171	39.9421
345	150	-75.2173	39.942
346	28	-75.2176	39.9422
347	20	-75.2178	39.9424
348	243	-75.2182	39.9429
349	131	-75.2166	39.9433
350	277	-75.2101	39.9424
351	187.667	-75.2097	39.942
352	274	-75.2102	39.942
353	212	-75.2109	39.942
354	177	-75.21	39.9415
355	30	-75.1499	39.9968
356	67	-75.1498	39.9969
357	19	-75.1492	39.9968
358	59	-75.149	39.9968
359	147	-75.1519	39.9859
360	196	-75.1517	39.986
361	32	-75.1515	39.9862
362	138	-75.1516	39.9863
363	201	-75.1521	39.9864
364	134	-75.1001	40.0466
365	104	-75.1005	40.0462
366	79	-75.1009	40.046
367	68	-75.1009	40.0457
368	75	-75.1012	40.0459
369	117	-75.1022	40.0466
370	112	-75.1031	40.0472
371	51	-75.1024	40.0475
372	16	-75.1017	40.0476
373	68.3333	-75.1012	40.0474
374	84	-75.198	39.9604
375	1072	-75.1984	39.9607
376	55	-75.199	39.9605
377	49	-75.1991	39.9603
378	102	-75.199	39.9597
379	320	-75.1987	39.9595
380	68	-75.1988	39.9597
381	114	-75.1991	39.9597
382	541	-75.1995	39.96
383	92	-75.1988	39.9599
384	100	-75.1988	39.96
385	48	-75.1988	39.96
386	128	-75.1789	39.9554
387	89.3333	-75.1738	39.955
388	208	-75.1738	39.9381
389	144	-75.1981	39.9418
390	60	-75.1982	39.9424
391	106	-75.1987	39.9425
392	49	-75.1996	39.9428
393	143	-75.1997	39.9428
394	75	-75.2035	39.9421
395	173	-75.2021	39.943
396	82	-75.2043	39.9409
397	198	-75.2034	39.9486
398	70	-75.2044	39.9482
399	228	-75.2054	39.9472
400	542	-75.2048	39.9461
401	249	-75.2045	39.9452
402	158	-75.2023	39.9448
403	211	-75.2005	39.9455
404	139	-75.2003	39.9467
405	32	-75.2007	39.9474
406	140.667	-75.2016	39.9491
407	78	-75.1975	39.9599
408	231	-75.1983	39.9595
409	143	-75.1617	40.0063
410	146	-75.1618	40.0062
411	71	-75.1611	40.0065
412	84	-75.1616	40.0074
413	216	-75.162	40.0078
414	1513	-75.1617	40.008
415	289	-75.1617	40.0081
416	84	-75.1623	40.008
417	621	-75.1654	40.0064
418	36	-75.1657	40.0022
419	89	-75.1656	40.0018
420	195	-75.1675	39.9941
421	66	-75.1674	39.9937
422	147	-75.1674	39.9937
423	702	-75.1178	39.9773
424	128	-75.1178	39.9772
425	1083	-75.1193	39.9771
426	3029	-75.1194	39.9769
427	10	-75.1183	39.9809
428	81	-75.1184	39.9808
429	119	-75.1186	39.9804
430	154	-75.1188	39.9797
431	19	-75.1193	39.9807
432	817	-75.1187	39.9809
433	99	-75.128	39.9665
434	218	-75.1279	39.9666
435	237	-75.1282	39.9668
436	60.6667	-75.1283	39.9663
437	118	-75.1285	39.966
438	226	-75.1287	39.966
439	142	-75.1299	39.966
440	158.333	-75.1293	39.9663
441	191	-75.1371	39.9671
442	106	-75.1782	39.9782
443	50	-75.1786	39.9781
444	98	-75.1787	39.9781
445	104	-75.1786	39.9781
446	52	-75.1791	39.9779
447	32	-75.1788	39.9773
448	176	-75.1787	39.9776
449	179	-75.1797	39.9774
450	132	-75.18	39.9776
451	254	-75.1797	39.9782
452	60	-75.1875	39.977
453	107	-75.1879	39.9768
454	54	-75.1878	39.9772
455	107	-75.1879	39.9771
456	84	-75.1201	39.9783
457	914	-75.1202	39.9782
458	54	-75.1183	39.9768
459	34	-75.1186	39.9767
460	162	-75.151	39.9663
461	178	-75.1514	39.9665
462	233	-75.1513	39.9664
463	155	-75.1513	39.9666
464	475.333	-75.1514	39.9664
465	212.667	-75.1514	39.9664
466	165.333	-75.1513	39.9663
467	237	-75.1512	39.9661
468	116	-75.15	39.969
469	86	-75.0386	40.0241
470	139	-75.1744	40.0709
471	129	-75.1492	40.0335
472	221	-75.1487	40.0555
473	961	-75.1734	40.0628
474	61	-75.1033	40.0501
475	406	-75.1548	40.0672
476	1866	-75.1743	40.071
477	142	-75.1056	40.0426
478	505	-75.152	40.0688
479	96	-75.1566	40.0518
480	1869	-75.1728	40.0463
481	277	-75.106	40.0426
482	189	-75.106	40.0426
483	291	-75.1529	40.0619
484	67	-75.1799	40.0721
485	113	-75.1747	40.0709
486	175	-75.2101	39.9537
487	153	-75.106	40.0426
488	280	-75.1526	40.07
489	1917	-75.1341	40.0315
490	72	-75.1697	40.0565
491	970	-75.0864	40.033
492	510	-75.1668	40.021
493	106	-75.171	40.0721
494	290	-75.1662	40.0674
495	214	-75.1643	40.0326
496	307	-75.1541	40.0417
497	61	-75.0989	40.0533
498	218	-75.106	40.0426
499	150	-75.1476	40.0484
500	661	-75.1789	40.0678
501	125	-75.1033	40.0105
502	60	-75.1422	40.0252
503	116	-75.1713	40.0257
504	4685	-75.202	40.0651
505	50	-75.1809	40.0719
506	158	-75.1793	39.9752
507	109	-75.1719	40.0595
508	345	-75.2084	40.0242
509	155	-75.1491	40.039
510	221	-75.1246	39.9888
511	89	-75.1849	40.0245
512	77	-75.1238	39.9881
513	361	-75.1252	39.9894
514	263	-75.0871	40.0199
515	115	-75.1662	40.0689
516	140	-75.0705	40.002
517	561	-75.2084	40.0442
518	1197	-75.2084	40.0442
519	707	-75.0892	40.0173
520	206	-75.1725	39.9238
521	277	-75.2084	40.0442
522	100	-75.129	40.0527
523	297	-75.1752	40.0528
524	456	-75.2084	40.0442
525	104	-75.0879	40.0174
526	289	-75.1106	39.9838
527	18064	-75.1881	39.9921
528	15069	-75.1881	39.9921
529	14988	-75.1881	39.9921
530	11241	-75.1881	39.9921
531	9883	-75.1297	39.9732
532	7700	-75.1277	39.9751
533	7665	-75.1881	39.9921
534	7373	-75.07	40.039
535	7015	-75.1881	39.9921
536	5341	-75.221	39.9497
537	4805	-75.1298	39.9775
538	4507	-75.07	40.039
539	4448	-75.2123	39.9465
540	4422	-75.1267	39.9862
541	4312	-75.2035	39.9695
542	3600	-75.1341	40.0526
543	3573	-75.1325	39.9712
544	3425	-75.1261	39.9705
545	3392	-75.2123	39.9465
546	3208	-75.1261	39.9705
547	3200	-75.1761	39.9643
548	3100	-75.1913	39.9622
549	3018	-75.1172	39.9785
550	2904	-75.1172	39.9773
551	2900	-75.1943	39.9618
552	2774	-75.121	39.9777
553	2765	-75.1172	39.9785
554	2763	-75.1167	39.9767
555	2744	-75.221	39.9497
556	2500	-75.1913	40.0581
557	2500	-75.119	39.9756
558	2400	-75.1874	39.9814
559	2400	-75.1222	39.9819
560	2357	-75.1209	39.9787
561	2354	-75.1205	39.9782
562	2323	-75.091	40.0164
563	2300	-75.1673	39.9355
564	2300	-75.1285	39.9824
565	2279	-75.1622	39.9522
566	2278	-75.1172	39.9785
567	2200	-75.1753	39.9903
568	2200	-75.2133	40.0214
569	2144	-75.121	39.9777
570	2141	-75.1622	39.9522
571	2109	-75.1622	39.9522
572	2100	-75.1325	39.9711
573	2051	-75.155	39.9229
574	2006	-75.1881	39.9921
575	2000	-75.1787	39.9786
576	1982	-75.1282	39.9821
577	1900	-75.1468	39.9632
578	1900	-75.2063	40.0776
579	1819	-75.1165	39.9777
580	1808	-75.1282	39.9821
581	1800	-75.1929	39.962
582	1800	-75.1166	39.9768
583	1800	-75.2192	40.03
584	1783	-75.1225	39.9794
585	1718	-75.1238	39.9809
586	1713	-75.2176	39.945
587	1701	-75.1325	39.9712
588	1700	-75.1468	39.9632
589	1700	-75.1319	39.9699
590	1691	-75.1253	39.9708
591	1647	-75.2106	39.9625
592	1632	-75.1305	39.9763
593	1600	-75.212	39.954
594	1600	-75.1459	39.9668
595	1600	-75.1325	39.9711
596	1593	-75.1238	39.9809
597	1536	-75.1881	39.9921
598	1523	-75.1885	40.035
599	1500	-75.1484	39.945
600	1500	-75.1238	39.9809
601	1499	-75.1305	39.9763
602	1493	-75.2231	39.9476
603	1478	-75.1179	39.9792
604	1468	-75.1179	39.9782
605	1460	-75.2231	39.9476
606	1448	-75.165	40.0258
607	1445	-75.1233	39.9803
608	1442	-75.1578	40.0022
609	1439	-75.1634	39.9515
610	1400	-75.1559	39.9629
611	1400	-75.1429	39.9711
612	1400	-75.1331	39.9746
613	1400	-75.1295	39.9781
614	1400	-75.1274	39.9791
615	1400	-75.1224	39.9795
616	1372	-75.1179	39.9792
617	1371	-75.1163	39.9774
618	1364	-75.1431	40.0068
619	1349	-75.135	40.0509
620	1339	-75.1881	39.9921
621	1323	-75.1634	39.9515
622	1322	-75.2106	39.9625
623	1321	-75.1327	39.9754
624	1318	-75.1634	39.9515
625	1313	-75.1282	39.9821
626	1312	-75.2106	39.9625
627	1300	-75.148	39.9536
628	1300	-75.1801	40.0391
629	1300	-75.1409	39.9845
630	1285	-75.1209	39.9787
631	1284	-75.17	39.9928
632	1280	-75.121	39.9777
633	1278	-75.0896	39.9891
634	1275	-75.1225	39.9794
635	1269	-75.1984	40.0449
636	1260	-75.1317	39.9697
637	1247	-75.1179	39.9782
638	1235	-75.1165	39.9777
639	1221	-75.2202	39.9647
640	1205	-75.1255	39.9868
641	1204	-75.1172	39.9785
642	1200	-75.1719	39.9296
643	1200	-75.1528	39.9623
644	1200	-75.1361	39.9658
645	1200	-75.1429	39.9711
646	1200	-75.1447	39.9755
647	1200	-75.1275	39.9722
648	1197	-75.1163	39.9774
649	1196	-75.1273	39.9831
650	1187	-75.2209	39.9546
651	1162	-75.158	39.9864
652	1133	-75.2221	39.9541
653	1129	-75.1225	39.9794
654	1116	-75.1204	39.979
655	1112	-75.188	40.052
656	1109	-75.1204	39.979
657	1108	-75.07	40.039
658	1107	-75.1317	39.9697
659	1104	-75.1322	39.9761
660	1100	-75.1881	39.9921
661	1100	-75.1669	39.9277
662	1100	-75.1744	39.9647
663	1100	-75.1411	39.9628
664	1100	-75.1277	39.9751
665	1100	-75.1224	39.9795
666	1100	-75.1238	39.9809
667	1100	-75.1279	39.9699
668	1100	-75.1255	39.9709
669	1100	-75.1166	39.9768
670	1100	-75.1432	39.9847
671	1100	-75.1472	39.9882
672	1098	-75.2307	39.9509
673	1097	-75.1179	39.9792
674	1095	-75.1622	39.9522
675	1093	-75.07	40.039
676	1092	-75.1267	39.9732
677	1087	-75.1298	39.969
678	1072	-75.1165	39.9777
679	1071	-75.1324	39.9668
680	1059	-75.1325	39.9712
681	1058	-75.2178	39.9471
682	1055	-75.1653	40.0241
683	1053	-75.1653	40.0241
684	1047	-75.1239	39.9747
685	1045	-75.1209	39.9788
686	1029	-75.1766	40.0341
687	1024	-75.212	39.9462
688	1021	-75.1245	39.9817
689	1016	-75.1165	39.9777
690	1012	-75.1622	39.9522
691	1004	-75.2127	39.9448
692	1000	-75.1459	39.9668
693	1000	-75.1461	39.9694
694	1000	-75.1319	39.9699
695	1000	-75.1248	39.9783
696	1000	-75.1327	40.0021
697	1000	-75.1299	39.9732
698	1000	-75.1095	39.9881
699	992	-75.1319	39.9778
700	990	-75.2023	39.9556
701	990	-75.1435	40.0051
702	990	-75.1274	39.9791
703	990	-75.1415	39.966
704	990	-75.1415	39.966
705	988	-75.1162	39.9761
706	986	-75.1209	39.9788
707	979	-75.0933	39.9932
708	970	-75.1326	39.9694
709	970	-75.1274	39.9791
710	970	-75.1319	39.9699
711	960	-75.1656	39.9565
712	960	-75.1266	39.9732
713	959	-75.2187	39.9509
714	955	-75.1174	39.9816
715	954	-75.1165	39.9777
716	953	-75.1622	39.9522
717	947	-75.1976	40.0498
718	941	-75.2025	39.9695
719	940	-75.1459	39.9668
720	940	-75.1279	39.9855
721	940	-75.1255	39.9867
722	934	-75.1677	40.036
723	934	-75.116	39.9771
724	930	-75.1298	39.969
725	924	-75.1179	39.9792
726	920	-75.2192	39.9487
727	920	-75.1325	39.9711
728	920	-75.1245	39.9817
729	915	-75.1261	39.9705
730	913	-75.1306	39.9676
731	907	-75.1142	39.9901
732	907	-75.2176	39.945
733	903	-75.0896	39.9891
734	903	-75.1946	39.9637
735	902	-75.1157	39.9768
736	900	-75.1453	39.9693
737	899	-75.212	39.9462
738	895	-75.1622	39.9522
739	891	-75.1338	39.9748
740	890	-75.211	39.9508
741	882	-75.1563	40.0087
742	881	-75.098	39.9869
743	880	-75.1326	39.9694
744	880	-75.1244	39.9816
745	880	-75.1244	39.9816
746	878	-75.1322	39.9761
747	870	-75.1658	39.9875
748	870	-75.1677	40.036
749	870	-75.1677	40.036
750	870	-75.1305	39.9763
751	869	-75.0896	39.9891
752	868	-75.1261	39.9865
753	867	-75.1209	39.9788
754	860	-75.1545	39.9323
755	860	-75.2202	40.0237
756	860	-75.1277	39.9751
757	850	-75.1622	39.9522
758	850	-75.0925	40.0234
759	850	-75.1479	39.9632
760	850	-75.1232	39.9814
761	842	-75.1338	39.9748
762	840	-75.0896	39.9891
763	840	-75.2063	39.9589
764	840	-75.1434	39.9654
765	840	-75.1622	39.9522
766	840	-75.0896	39.9891
767	839	-75.188	40.052
768	830	-75.132	39.9683
769	820	-75.1881	39.9921
770	820	-75.1481	39.9709
771	814	-75.2126	39.951
772	813	-75.1291	39.975
773	810	-75.1326	39.9832
774	810	-75.1485	39.9821
775	810	-75.1277	39.9751
776	810	-75.1106	39.9856
777	810	-75.1147	39.9896
778	800	-75.1718	39.9374
779	800	-75.1279	39.9699
780	800	-75.1177	39.9819
781	798	-75.2144	40.0246
782	795	-75.1881	39.9921
783	794	-75.125	39.9813
784	792	-75.2202	39.9647
785	790	-75.1291	39.975
786	786	-75.1622	39.9522
787	784	-75.1165	39.9777
788	782	-75.1195	39.9805
789	780	-75.1582	39.9599
790	780	-75.1725	40.0279
791	778	-75.0654	40.0014
792	776	-75.1298	39.969
793	769	-75.0764	39.9958
794	760	-75.2072	39.9497
795	760	-75.1453	39.9642
796	760	-75.1381	39.9736
797	756	-75.2264	39.9742
798	756	-75.1259	39.988
799	750	-75.1361	39.9658
800	750	-75.119	39.9834
801	748	-75.1085	39.9786
802	745	-75.1622	39.9522
803	744	-75.1239	39.981
804	744	-75.0968	39.9876
805	743	-75.1209	39.9787
806	740	-75.2212	39.949
807	740	-75.1262	39.9838
808	740	-75.2065	40.043
809	740	-75.1391	39.9865
810	739	-75.1148	39.9785
811	738	-75.1305	39.9763
812	738	-75.1165	39.9777
813	736	-75.1622	39.9522
814	733	-75.1179	39.9781
815	732	-75.1273	39.9718
816	732	-75.1165	39.9777
817	730	-75.1465	39.9643
818	730	-75.1228	39.975
819	726	-75.1262	39.9837
820	726	-75.1338	39.9748
821	725	-75.1338	39.9748
822	725	-75.1236	39.9846
823	717	-75.098	39.9869
824	716	-75.1305	39.9763
825	716	-75.0955	39.9879
826	715	-75.1881	39.9921
827	713	-75.1177	39.9819
828	709	-75.1245	39.9817
829	709	-75.1142	39.9867
830	709	-75.1331	39.9746
831	707	-75.1245	39.9797
832	704	-75.1233	39.9803
833	701	-75.1273	39.9859
834	701	-75.2193	39.9485
835	700	-75.1279	39.9699
836	700	-75.1257	39.9736
837	698	-75.1238	39.9809
838	693	-75.1324	39.9668
839	692	-75.1168	39.9775
840	689	-75.1253	39.9847
841	688	-75.1091	39.9957
842	686	-75.098	39.9869
843	683	-75.221	39.9459
844	683	-75.2082	39.967
845	680	-75.1148	39.9785
846	680	-75.144	39.9658
847	680	-75.1441	39.9681
848	680	-75.1248	39.9783
849	680	-75.1279	39.9855
850	679	-75.1216	39.9775
851	679	-75.1245	39.9817
852	678	-75.1268	39.9785
853	677	-75.1261	39.9865
854	676	-75.1261	39.9865
855	674	-75.2231	39.9476
856	673	-75.1798	39.9703
857	672	-75.1219	39.9772
858	672	-75.252	39.9696
859	671	-75.155	39.9229
860	670	-75.1384	39.9623
861	670	-75.1906	40.0332
862	668	-75.0963	39.9888
863	668	-75.2082	39.967
864	668	-75.1164	39.9764
865	667	-75.1224	39.9793
866	667	-75.1318	39.9903
867	664	-75.0896	39.9891
868	664	-75.1338	39.9748
869	660	-75.132	39.9714
870	660	-75.2055	39.9613
871	655	-75.2063	40.0185
872	654	-75.1305	39.9828
873	652	-75.1298	39.9775
874	652	-75.1172	39.9773
875	650	-75.1277	39.9751
876	650	-75.0931	39.9891
877	644	-75.1268	39.9804
878	644	-75.1091	39.9957
879	640	-75.144	39.9658
880	640	-75.132	39.9714
881	640	-75.2037	40.0744
882	640	-75.1279	39.9699
883	638	-75.0963	39.9888
884	636	-75.1262	39.9837
885	633	-75.1267	39.9862
886	630	-75.1346	39.9743
887	630	-75.1094	39.9825
888	629	-75.125	39.9813
889	629	-75.1881	39.9921
890	625	-75.1318	39.9768
891	624	-75.1239	39.981
892	623	-75.1297	39.9732
893	623	-75.1088	39.9872
894	621	-75.1338	39.9748
895	620	-75.1722	39.9435
896	620	-75.1193	39.9796
897	620	-75.1212	39.9799
898	620	-75.1459	39.9668
899	620	-75.0931	39.9891
900	614	-75.2227	39.9506
901	614	-75.1725	40.028
902	614	-75.1413	39.9654
903	613	-75.1174	39.9816
904	613	-75.1279	39.9855
905	612	-75.1239	39.9747
906	611	-75.1088	39.9872
907	610	-75.146	39.9644
908	608	-75.2125	39.9518
909	606	-75.0955	39.9879
910	604	-75.1431	40.0068
911	602	-75.1318	39.9768
912	602	-75.1268	39.9785
913	600	-75.1536	39.9201
914	600	-75.1277	39.9751
915	600	-75.14	39.9725
916	600	-75.1084	39.9818
917	600	-75.1384	39.9813
918	599	-75.2202	39.9473
919	598	-75.1313	39.9837
920	595	-75.0927	39.9875
921	594	-75.1305	39.9763
922	593	-75.1238	39.9809
923	591	-75.1088	39.9872
924	591	-75.1338	39.9748
925	590	-75.2191	39.9482
926	590	-75.1273	39.9782
927	590	-75.1277	39.9751
928	586	-75.1338	39.9748
929	586	-75.1906	40.0332
930	585	-75.132	39.9833
931	583	-75.1885	40.035
932	580	-75.1697	39.9192
933	580	-75.1453	39.9642
934	580	-75.1798	39.9703
935	580	-75.1319	39.9731
936	579	-75.1319	39.97
937	578	-75.1338	39.9748
938	577	-75.1148	39.9785
939	576	-75.1229	39.9896
940	574	-75.1232	39.9822
941	572	-75.1241	39.9841
942	571	-75.1578	40.0022
943	570	-75.1265	39.9703
944	570	-75.1362	39.9759
945	570	-75.1238	39.9809
946	570	-75.1653	40.0241
947	569	-75.222	40.0308
948	561	-75.0963	39.9888
949	560	-75.2088	39.9467
950	560	-75.1276	39.9747
951	560	-75.1279	39.9856
952	560	-75.1254	39.9741
953	560	-75.1453	39.984
954	550	-75.1596	39.9344
955	550	-75.1548	39.9602
956	550	-75.1701	39.9433
957	550	-75.1267	39.9862
958	548	-75.1622	39.9522
959	546	-75.1622	39.9522
960	546	-75.096	39.9845
961	545	-75.2306	40.0671
962	543	-75.1195	39.9761
963	542	-75.114	39.9777
964	542	-75.1273	39.9782
965	542	-75.2299	39.9771
966	540	-75.145	39.9661
967	540	-75.1319	39.9699
968	540	-75.2247	40.0259
969	540	-75.1325	39.9712
970	540	-75.1277	39.9751
971	540	-75.0927	39.9875
972	539	-75.1864	39.9918
973	538	-75.222	40.0308
974	537	-75.2123	39.9465
975	535	-75.1239	39.981
976	535	-75.0968	39.9876
977	533	-75.212	39.9462
978	531	-75.188	40.052
979	530	-75.1414	39.9665
980	530	-75.1765	39.97
981	530	-75.1319	39.9731
982	530	-75.1324	39.974
983	530	-75.1498	39.9762
984	530	-75.1864	40.0562
985	529	-75.1088	39.9872
986	528	-75.096	39.9845
987	528	-75.1239	39.981
988	527	-75.1881	39.9921
989	526	-75.1622	39.9522
990	526	-75.2025	39.9695
991	525	-75.1251	39.9863
992	524	-75.1239	39.981
993	522	-75.2069	39.9625
994	521	-75.2101	39.9407
995	521	-75.2159	39.9475
996	521	-75.1622	39.9522
997	520	-75.1605	39.9345
998	520	-75.207	39.9467
999	520	-75.1303	39.972
1000	520	-75.1182	39.9786
1001	517	-75.1095	40.0197
1002	517	-75.1324	39.9668
1003	517	-75.1239	39.981
1004	510	-75.1658	39.925
1005	510	-75.1796	40.057
1006	510	-75.1224	39.9795
1007	510	-75.1286	39.9747
1008	506	-75.222	40.0308
1009	503	-75.1297	39.9732
1010	502	-75.1245	39.9807
1011	501	-75.2293	39.9492
1012	500	-75.1969	39.9967
1013	500	-75.1345	39.9648
1014	497	-75.252	39.9696
1015	495	-75.1309	39.9813
1016	494	-75.2141	39.9459
1017	492	-75.1922	40.0145
1018	491	-75.2082	39.967
1019	490	-75.1431	39.9701
1020	490	-75.2247	40.0259
1021	490	-75.133	40.0499
1022	490	-75.1224	39.9795
1023	490	-75.1274	39.9768
1024	490	-75.1881	39.9921
1025	489	-75.1095	40.0197
1026	488	-75.2087	39.9715
1027	488	-75.2087	39.9715
1028	486	-75.096	39.9884
1029	485	-75.1095	40.0197
1030	484	-75.096	39.9884
1031	483	-75.1298	39.9775
1032	481	-75.1095	40.0197
1033	480	-75.096	39.9884
1034	480	-75.2151	40.0283
1035	479	-75.1881	39.9921
1036	479	-75.1095	40.0197
1037	477	-75.1622	39.9522
1038	476	-75.1683	40.0292
1039	473	-75.1622	39.9522
1040	473	-75.1622	39.9522
1041	472	-75.221	39.9459
1042	471	-75.252	39.9696
1043	470	-75.2217	39.9552
1044	470	-75.1622	39.9522
1045	470	-75.146	39.9742
1046	470	-75.1105	39.9809
1047	470	-75.1305	39.9764
1048	466	-75.1245	39.9807
1049	465	-75.096	39.9884
1050	463	-75.171	40.0258
1051	463	-75.0976	39.9824
1052	462	-75.2114	39.9457
1053	460	-75.1693	39.9648
1054	460	-75.1616	39.9808
1055	460	-75.2172	39.9492
1056	458	-75.2139	39.9478
1057	458	-75.1338	39.9748
1058	458	-75.1338	39.9748
1059	455	-75.1195	39.9761
1060	454	-75.2127	39.9487
1061	450	-75.1249	39.9841
1062	450	-75.1346	40.0561
1063	450	-75.1327	39.9744
1064	449	-75.1242	39.9784
1065	449	-75.1622	39.9522
1066	446	-75.1305	39.9828
1067	444	-75.1014	39.983
1068	442	-75.1864	39.9918
1069	442	-75.1906	40.0332
1070	440	-75.2247	39.951
1071	440	-75.1026	39.9883
1072	440	-75.2176	39.945
1073	438	-75.1751	40.0295
1074	438	-75.1273	39.9831
1075	437	-75.1881	39.9921
1076	432	-75.2082	39.967
1077	431	-75.1751	40.0295
1078	430	-75.148	39.9536
1079	430	-75.1415	39.966
1080	430	-75.1302	39.9842
1081	427	-75.1267	39.9862
1082	423	-75.1245	39.9797
1083	423	-75.1431	40.0068
1084	422	-75.1095	40.0197
1085	421	-75.2274	39.9482
1086	421	-75.1297	39.9732
1087	420	-75.1429	39.9711
1088	420	-75.1352	39.9805
1089	420	-75.2037	40.0744
1090	419	-75.1261	39.9865
1091	418	-75.227	39.9497
1092	417	-75.1885	40.035
1093	417	-75.2093	39.9498
1094	416	-75.252	39.9696
1095	415	-75.1261	39.9705
1096	412	-75.132	39.9833
1097	411	-75.2269	39.9504
1098	411	-75.2057	39.9682
1099	410	-75.1429	39.9713
1100	410	-75.2178	40.0309
1101	410	-75.1391	39.9865
1102	409	-75.221	39.9497
1103	408	-75.1282	39.9821
1104	408	-75.1751	40.0295
1105	406	-75.1023	39.9918
1106	406	-75.1622	39.9522
1107	406	-75.1194	39.981
1108	405	-75.2168	39.9507
1109	403	-75.1622	39.9522
1110	402	-75.1254	39.9719
1111	402	-75.2033	39.9684
1112	400	-75.0689	40.0164
1113	400	-75.132	39.9683
1114	400	-75.1218	39.9796
1115	398	-75.1431	40.0068
1116	391	-75.1622	39.9522
1117	390	-75.1503	39.9292
1118	390	-75.2204	39.9527
1119	390	-75.1418	39.9526
1120	390	-75.1227	39.9816
1121	386	-75.2131	40.0574
1122	386	-75.212	39.9462
1123	386	-75.1207	39.9802
1124	380	-75.2025	39.9695
1125	380	-75.132	39.9714
1126	380	-75.1424	39.9737
1127	380	-75.1391	39.9865
1128	378	-75.2093	39.9495
1129	376	-75.1969	39.9967
1130	376	-75.252	39.9696
1131	373	-75.1622	39.9522
1132	372	-75.1622	39.9522
1133	370	-75.212	39.954
1134	370	-75.1321	39.9801
1135	369	-75.252	39.9696
1136	369	-75.1969	39.9967
1137	367	-75.1827	39.9834
1138	366	-75.1245	39.9797
1139	364	-75.1614	39.9854
1140	363	-75.2176	39.945
1141	360	-75.1752	39.9293
1142	360	-75.1615	39.9705
1143	360	-75.1837	39.9738
1144	360	-75.1339	39.9866
1145	360	-75.1251	39.9864
1146	360	-75.1881	39.9921
1147	359	-75.1245	39.9797
1148	354	-75.2307	39.9509
1149	350	-75.1302	39.9842
1150	347	-75.1622	39.9522
1151	347	-75.1734	40.0402
1152	346	-75.1691	40.0239
1153	345	-75.132	39.9833
1154	344	-75.1969	39.9967
1155	340	-75.1622	39.9522
1156	340	-75.1348	39.9818
1157	340	-75.1308	39.984
1158	340	-75.1967	40.013
1159	333	-75.1751	40.0295
1160	333	-75.1319	39.97
1161	332	-75.2227	39.9506
1162	332	-75.1422	39.9667
1163	330	-75.144	39.9658
1164	330	-75.124	40.0252
1165	326	-75.1881	39.9921
1166	323	-75.1195	39.9805
1167	321	-75.2191	39.9482
1168	321	-75.2231	39.9484
1169	321	-75.252	39.9696
1170	320	-75.1747	39.9388
1171	320	-75.1345	39.9703
1172	320	-75.1279	39.9855
1173	318	-75.2306	40.0671
1174	314	-75.0794	40.0214
1175	314	-75.1156	39.9836
1176	314	-75.135	40.0509
1177	313	-75.252	39.9696
1178	313	-75.2306	40.0671
1179	312	-75.2227	39.9506
1180	312	-75.1245	39.9797
1181	310	-75.2153	39.9469
1182	310	-75.2178	39.9451
1183	310	-75.1224	39.9795
1184	310	-75.1107	39.9914
1185	310	-75.1002	40.0089
1186	310	-75.1492	40.0186
1187	310	-75.1285	39.9825
1188	306	-75.1773	40.0266
1189	306	-75.1677	40.036
1190	305	-75.1677	39.9877
1191	305	-75.1969	39.9967
1192	303	-75.1984	40.0449
1193	302	-75.1969	39.9967
1194	302	-75.1622	39.9522
1195	301	-75.1969	39.9967
1196	300	-75.1641	39.9401
1197	300	-75.2206	39.9539
1198	300	-75.0758	40.0784
1199	298	-75.1653	40.0241
1200	297	-75.1239	39.981
1201	297	-75.1622	39.9522
1202	297	-75.1105	39.9809
1203	295	-75.2185	39.9518
1204	295	-75.165	40.0258
1205	295	-75.1344	39.9717
1206	294	-75.1325	39.9712
1207	291	-75.1622	39.9522
1208	290	-75.2195	39.961
1209	290	-75.1739	39.967
1210	290	-75.1385	39.9694
1211	290	-75.1279	39.9699
1212	290	-75.1677	40.036
1213	287	-75.1969	39.9967
1214	285	-75.2115	39.9457
1215	285	-75.2393	39.9536
1216	285	-75.1751	40.0295
1217	284	-75.1226	39.9807
1218	283	-75.2327	39.9519
1219	282	-75.1881	39.9921
1220	282	-75.1298	39.98
1221	280	-75.1095	40.0197
1222	280	-75.1309	39.9711
1223	280	-75.1255	39.9882
1224	280	-75.0966	39.991
1225	279	-75.1095	40.0197
1226	279	-75.1209	39.9787
1227	275	-75.2027	39.9657
1228	273	-75.1969	39.9967
1229	273	-75.1095	40.0197
1230	273	-75.1988	40.0548
1231	273	-75.1245	39.9797
1232	270	-75.2126	39.951
1233	270	-75.141	39.9751
1234	270	-75.1751	40.0295
1235	270	-75.1309	39.9813
1236	270	-75.1415	39.966
1237	269	-75.1622	39.9522
1238	269	-75.0835	40.0613
1239	269	-75.1052	40.0298
1240	267	-75.1881	39.9921
1241	267	-75.1095	40.0197
1242	267	-75.1671	39.9359
1243	264	-75.1284	39.9737
1244	263	-75.1449	39.9618
1245	263	-75.2131	40.0574
1246	262	-75.0835	40.0613
1247	262	-75.2168	39.9507
1248	262	-75.1717	40.0235
1249	261	-75.1725	40.028
1250	260	-75.2153	39.9469
1251	260	-75.1697	39.9788
1252	260	-75.1273	39.9951
1253	260	-75.2319	40.0328
1254	259	-75.1344	39.9717
1255	259	-75.1941	39.9825
1256	258	-75.2232	39.9492
1257	258	-75.2106	39.9625
1258	256	-75.1095	40.0197
1259	255	-75.0835	40.0613
1260	255	-75.1105	39.9809
1261	255	-75.1969	39.9967
1262	254	-75.1677	40.036
1263	252	-75.1941	39.9825
1264	252	-75.1257	39.9833
1265	250	-75.1095	40.0197
1266	250	-75.2247	39.951
1267	250	-75.2142	39.953
1268	250	-75.1407	39.9618
1269	250	-75.1967	40.013
1270	250	-75.1752	40.0384
1271	250	-75.1297	39.976
1272	249	-75.191	40.0373
1273	246	-75.1422	39.9667
1274	245	-75.1249	39.9842
1275	242	-75.1881	39.9921
1276	242	-75.2166	39.9421
1277	240	-75.1503	39.9515
1278	240	-75.1913	39.9621
1279	240	-75.144	39.9658
1280	240	-75.1622	39.9522
1281	240	-75.1299	39.9845
1282	240	-75.1127	39.9875
1283	240	-75.1297	39.976
1284	240	-75.1415	39.966
1285	240	-75.0748	39.9965
1286	239	-75.2127	39.9448
1287	239	-75.1969	39.9967
1288	238	-75.2022	40.0472
1289	236	-75.1245	39.9797
1290	236	-75.1622	39.9522
1291	235	-75.2144	39.9473
1292	235	-75.1257	39.9833
1293	235	-75.1881	39.9921
1294	235	-75.1969	39.9967
1295	234	-75.0752	39.9941
1296	231	-75.2172	39.9492
1297	231	-75.1622	39.9522
1298	230	-75.1517	39.9294
1299	230	-75.2216	39.9464
1300	230	-75.1482	39.9664
1301	230	-75.1384	39.9749
1302	230	-75.1259	39.9894
1303	230	-75.2247	40.0259
1304	230	-75.2166	39.9421
1305	229	-75.2022	40.0472
1306	229	-75.1095	40.0197
1307	228	-75.2205	39.952
1308	228	-75.1941	39.9825
1309	227	-75.1661	40.0354
1310	226	-75.2131	40.0574
1311	226	-75.1653	40.0241
1312	225	-75.1095	40.0197
1313	224	-75.1677	40.036
1314	222	-75.1622	39.9522
1315	222	-75.2106	39.9625
1316	221	-75.1305	39.9808
1317	220	-75.1885	40.035
1318	220	-75.2184	39.9525
1319	220	-75.2006	40.051
1320	220	-75.1406	39.9726
1321	220	-75.1571	40.0052
1322	219	-75.252	39.9696
1323	218	-75.191	40.0373
1324	218	-75.1825	39.9762
1325	217	-75.1095	40.0197
1326	216	-75.1941	39.9825
1327	215	-75.1653	40.0241
1328	215	-75.1622	39.9522
1329	215	-75.2123	39.9465
1330	214	-75.1095	40.0197
1331	213	-75.1622	39.9522
1332	212	-75.1653	40.0241
1333	211	-75.1941	39.9825
1334	210	-75.2106	39.9625
1335	210	-75.165	40.0258
1336	210	-75.1592	39.9246
1337	210	-75.1564	39.9459
1338	210	-75.1395	39.97
1339	210	-75.1597	39.9857
1340	210	-75.0996	40.0461
1341	210	-75.1881	39.9921
1342	209	-75.1885	40.035
1343	208	-75.1622	39.9522
1344	208	-75.2168	39.95
1345	208	-75.0735	39.9972
1346	208	-75.2131	40.0574
1347	208	-75.1331	39.9746
1348	205	-75.252	39.9696
1349	205	-75.1305	39.9808
1350	205	-75.2166	39.9421
1351	203	-75.1614	40.0074
1352	203	-75.2131	40.0574
1353	202	-75.2151	39.9489
1354	202	-75.2306	40.0671
1355	200	-75.1687	39.9671
1356	200	-75.1354	39.9688
1357	200	-75.1238	39.9754
1358	200	-75.131	39.9854
1359	200	-75.1463	39.9804
1360	200	-75.1941	39.9825
1361	200	-75.1102	39.9888
1362	199	-75.1664	40.0222
1363	199	-75.2106	39.9625
1364	199	-75.2166	39.9421
1365	198	-75.1969	39.9967
1366	197	-75.1827	39.9834
1367	197	-75.1885	40.035
1368	196	-75.2131	40.0574
1369	195	-75.2022	40.0472
1370	195	-75.1576	39.9618
1371	195	-75.0911	40.0128
1372	195	-75.2131	40.0574
1373	194	-75.2025	39.9695
1374	194	-75.1241	39.9851
1375	194	-75.1622	39.9522
1376	194	-75.2151	39.9488
1377	193	-75.1885	40.0141
1378	193	-75.1941	39.9825
1379	192	-75.2022	40.0472
1380	191	-75.1255	39.9849
1381	190	-75.1879	39.9346
1382	190	-75.1731	39.9504
1383	190	-75.2164	39.9523
1384	190	-75.1429	39.9634
1385	190	-75.1434	39.9654
1386	190	-75.1385	39.9694
1387	190	-75.1251	39.9803
1388	190	-75.1279	39.9855
1389	190	-75.2055	39.9613
1390	190	-75.2298	39.9771
1391	190	-75.1969	39.9967
1392	189	-75.2127	39.9448
1393	189	-75.1297	39.9819
1394	189	-75.2166	39.9421
1395	188	-75.2088	39.9474
1396	188	-75.1233	39.9832
1397	188	-75.2166	39.9421
1398	184	-75.1881	39.9921
1399	181	-75.2082	39.967
1400	180	-75.2166	39.9421
1401	180	-75.1594	39.9238
1402	180	-75.1811	39.9495
1403	180	-75.201	39.9514
1404	180	-75.2073	40.0151
1405	180	-75.1436	39.9679
1406	180	-75.191	40.0373
1407	179	-75.2022	40.0472
1408	178	-75.1941	39.9825
1409	178	-75.1338	39.9748
1410	176	-75.1614	40.0074
1411	175	-75.2022	40.0472
1412	174	-75.1073	39.9896
1413	173	-75.1941	39.9825
1414	171	-75.1622	39.9522
1415	171	-75.252	39.9696
1416	171	-75.2166	39.9421
1417	171	-75.2166	39.9421
1418	170	-75.1941	39.9825
1419	170	-75.1456	39.9344
1420	170	-75.2139	39.9459
1421	170	-75.1385	39.9694
1422	170	-75.1273	39.9718
1423	170	-75.1216	39.9785
1424	170	-75.1395	40.047
1425	170	-75.214	39.9478
1426	170	-75.1297	39.9819
1427	170	-75.1516	39.9825
1428	170	-75.2106	39.9625
1429	169	-75.2072	39.9497
1430	168	-75.1622	39.9522
1431	167	-75.1677	40.036
1432	166	-75.1095	40.0197
1433	166	-75.2082	39.967
1434	166	-75.1614	39.9854
1435	165	-75.1622	39.9522
1436	164	-75.2166	39.9421
1437	164	-75.2255	39.9418
1438	164	-75.07	40.039
1439	163	-75.1653	40.0241
1440	162	-75.1906	40.0332
1441	162	-75.2025	39.9695
1442	162	-75.1622	39.9522
1443	161	-75.2022	40.0472
1444	161	-75.2027	39.9657
1445	160	-75.1881	39.9921
1446	160	-75.1811	39.9495
1447	160	-75.2191	39.9494
1448	160	-75.1452	39.9523
1449	160	-75.1446	39.9637
1450	160	-75.1658	39.9657
1451	160	-75.1293	39.9768
1452	160	-75.1415	39.966
1453	160	-75.1391	39.9865
1454	160	-75.1133	39.9849
1455	159	-75.252	39.9696
1456	159	-75.1622	39.9522
1457	159	-75.1896	39.9588
1458	158	-75.1653	40.0241
1459	156	-75.1318	39.9822
1460	156	-75.09	40.0292
1461	155	-75.1881	39.9921
1462	155	-75.1881	39.9921
1463	155	-75.2166	39.9421
1464	154	-75.2166	39.9421
1465	154	-75.2166	39.9421
1466	153	-75.1906	40.0332
1467	152	-75.1956	40.0528
1468	152	-75.1969	39.9967
1469	151	-75.1095	40.0197
1470	150	-75.1656	39.9565
1471	150	-75.1438	39.9616
1472	150	-75.1675	39.9666
1473	150	-75.1313	39.9717
1474	150	-75.1209	39.9816
1475	150	-75.1302	39.9842
1476	150	-75.1279	39.9855
1477	150	-75.222	40.0308
1478	150	-75.1182	39.9797
1479	150	-75.1941	39.9825
1480	149	-75.1969	39.9967
1481	149	-75.1941	39.9825
1482	149	-75.188	40.052
1483	149	-75.214	39.9478
1484	149	-75.1777	40.0392
1485	148	-75.1614	40.0074
1486	148	-75.1241	39.9851
1487	148	-75.0705	40.0017
1488	148	-75.1941	39.9825
1489	148	-75.1881	39.9921
1490	147	-75.1313	39.9776
1491	147	-75.155	39.9229
1492	147	-75.1241	39.9851
1493	146	-75.2131	40.0574
1494	146	-75.1112	39.9817
1495	145	-75.155	39.9229
1496	144	-75.1693	40.0324
1497	144	-75.1663	40.0018
1498	143	-75.2	40.0442
1499	143	-75.2306	40.0671
1500	143	-75.1881	39.9921
1501	142	-75.2022	40.0472
1502	142	-75.135	40.0509
1503	142	-75.1653	40.0241
1504	141	-75.1991	40.0434
1505	141	-75.2106	39.9625
1506	141	-75.2212	39.9534
1507	141	-75.2022	40.0472
1508	141	-75.1881	39.9921
1509	141	-75.2022	40.0472
1510	140	-75.1594	39.9238
1511	140	-75.1487	39.9365
1512	140	-75.1568	39.959
1513	140	-75.1414	39.9665
1514	140	-75.0792	40.075
1515	139	-75.214	39.9478
1516	139	-75.0698	40.0789
1517	138	-75.2166	39.9421
1518	138	-75.252	39.9696
1519	138	-75.2131	40.0574
1520	137	-75.2166	39.9421
1521	137	-75.1614	40.0074
1522	136	-75.252	39.9696
1523	136	-75.1779	39.9317
1524	135	-75.1906	40.0332
1525	135	-75.2166	39.9421
1526	134	-75.1653	40.0241
1527	134	-75.2255	40.0534
1528	133	-75.2255	40.0534
1529	133	-75.2255	40.0534
1530	133	-75.1969	39.9967
1531	132	-75.0698	40.0789
1532	132	-75.1653	40.0241
1533	132	-75.1941	39.9825
1534	131	-75.2166	39.9421
1535	130	-75.157	39.9387
1536	130	-75.1583	39.9443
1537	130	-75.1326	39.9694
1538	130	-75.1268	39.9733
1539	130	-75.131	39.9852
1540	130	-75.1676	39.9877
1541	130	-75.2056	40.0016
1542	130	-75.2022	40.0472
1543	130	-75.1885	40.035
1544	130	-75.1653	40.0241
1545	129	-75.1305	39.9808
1546	129	-75.1277	39.9751
1547	128	-75.1653	40.0241
1548	128	-75.2131	40.0574
1549	127	-75.2166	39.9421
1550	127	-75.0698	40.0789
1551	127	-75.1578	40.0022
1552	127	-75.07	40.039
1553	126	-75.252	39.9696
1554	126	-75.1614	39.9854
1555	126	-75.0843	40.0358
1556	125	-75.1941	39.9825
1557	125	-75.2166	39.9421
1558	125	-75.2022	40.0472
1559	124	-75.2127	39.9448
1560	124	-75.1653	40.0241
1561	123	-75.1218	39.9796
1562	123	-75.2306	40.0671
1563	123	-75.178	39.9313
1564	123	-75.1353	39.9754
1565	123	-75.191	40.0373
1566	120	-75.2166	39.9421
1567	120	-75.1941	39.9825
1568	120	-75.2127	39.9448
1569	120	-75.1538	39.9378
1570	120	-75.2445	39.9541
1571	120	-75.1661	39.9556
1572	120	-75.1425	39.9651
1573	120	-75.1434	39.9654
1574	120	-75.1622	39.9522
1575	120	-75.1384	39.9749
1576	120	-75.1297	39.976
1577	120	-75.1302	39.9842
1578	120	-75.1622	39.9522
1579	119	-75.2123	39.9465
1580	119	-75.1653	40.0241
1581	118	-75.2022	40.0472
1582	118	-75.2166	39.9421
1583	117	-75.1653	40.0241
1584	117	-75.1796	40.0359
1585	117	-75.1241	39.9851
1586	117	-75.0698	40.0789
1587	117	-75.0698	40.0789
1588	117	-75.2022	40.0472
1589	115	-75.1622	39.9522
1590	115	-75.1653	40.0241
1591	115	-75.2306	40.0671
1592	115	-75.2255	40.0534
1593	114	-75.1991	40.0434
1594	114	-75.252	39.9696
1595	114	-75.1622	39.9522
1596	114	-75.1241	39.9851
1597	113	-75.1202	39.982
1598	113	-75.1605	39.9345
1599	113	-75.1653	40.0241
1600	112	-75.2166	39.9421
1601	112	-75.2141	39.9531
1602	112	-75.1653	40.0241
1603	111	-75.1751	40.0295
1604	111	-75.1881	39.9921
1605	111	-75.1969	39.9967
1606	110	-75.2166	39.9421
1607	110	-75.0698	40.0789
1608	110	-75.2287	40.0779
1609	110	-75.1519	39.9345
1610	110	-75.1564	39.9459
1611	110	-75.1996	39.9625
1612	110	-75.1425	39.9651
1613	110	-75.1354	39.9688
1614	110	-75.1384	39.9872
1615	110	-75.2255	40.0534
1616	109	-75.2131	40.0574
1617	109	-75.1653	40.0241
1618	109	-75.2255	40.0534
1619	109	-75.1653	40.0241
1620	107	-75.2166	39.9421
1621	107	-75.155	39.9229
1622	107	-75.1614	39.9521
1623	107	-75.1896	39.9588
1624	106	-75.1245	39.9817
1625	106	-75.1165	39.9776
1626	105	-75.191	40.0373
1627	105	-75.2255	40.0534
1628	104	-75.1338	40.0526
1629	103	-75.1653	40.0241
1630	102	-75.1941	39.9825
1631	102	-75.2306	40.0671
1632	101	-75.0698	40.0789
1633	101	-75.0698	40.0789
1634	101	-75.1318	39.9822
1635	101	-75.1653	40.0241
1636	101	-75.2131	40.0574
1637	100	-75.0698	40.0789
1638	100	-75.1614	40.0074
1639	100	-75.1802	39.9481
1640	100	-75.1811	39.9495
1641	100	-75.1373	39.9691
1642	100	-75.1439	39.9816
1643	100	-75.1827	39.9834
1644	100	-75.1297	39.976
1645	99	-75.1612	39.946
1646	99	-75.1612	39.946
1647	99	-75.1297	39.976
1648	99	-75.1277	39.9751
1649	99	-75.1407	39.9812
1650	99	-75.0913	40.0178
1651	99	-74.9796	40.0941
1652	99	-75.0698	40.0789
1653	99	-75.2255	39.9419
1654	99	-75.2022	40.0472
1655	99	-75.0698	40.0789
1656	98	-75.0698	40.0789
1657	98	-75.1622	39.9522
1658	98	-75.188	40.052
1659	98	-75.2327	39.9973
1660	97	-75.2152	39.9641
1661	97	-75.1241	39.9851
1662	96	-75.1622	39.9522
1663	96	-75.2164	39.9522
1664	96	-75.1241	39.9851
1665	96	-75.0698	40.0789
1666	96	-75.2255	39.9419
1667	95	-75.2027	39.9657
1668	95	-75.07	40.039
1669	94	-75.155	39.9229
1670	94	-75.1605	39.9345
1671	93	-75.191	40.0373
1672	93	-75.2	40.0442
1673	92	-75.2	40.0442
1674	92	-75.1216	39.9785
1675	92	-75.2255	40.0534
1676	91	-75.2255	40.0534
1677	91	-75.1729	39.9408
1678	91	-75.1385	39.9694
1679	90	-75.2287	40.0779
1680	90	-75.0698	40.0789
1681	89	-75.0698	40.0789
1682	89	-75.2306	40.0671
1683	88	-75.2306	40.0671
1684	88	-75.1814	39.9481
1685	87	-75.2255	40.0534
1686	87	-75.2306	40.0671
1687	87	-75.1614	40.0074
1688	87	-75.1622	39.9522
1689	87	-75.1359	39.9703
1690	86	-75.2131	40.0574
1691	86	-75.1177	39.9897
1692	86	-75.2186	39.9661
1693	85	-75.1693	40.0324
1694	85	-75.2255	40.0534
1695	84	-75.2306	40.0671
1696	84	-75.2306	40.0671
1697	84	-75.2287	40.0779
1698	84	-75.1429	39.9711
1699	84	-75.1881	39.9921
1700	83	-75.2128	39.9456
1701	83	-75.1605	39.9345
1702	83	-75.2306	40.0671
1703	83	-75.2278	40.0528
1704	83	-75.0698	40.0789
1705	82	-75.2287	40.0779
1706	82	-75.2287	40.0779
1707	82	-75.0391	40.1049
1708	82	-75.0698	40.0789
1709	81	-75.1881	39.9921
1710	81	-75.1635	39.9434
1711	81	-75.2415	40.0574
1712	80	-75.2287	40.0779
1713	80	-75.1177	39.9897
1714	80	-75.1256	39.9792
1715	80	-75.2255	40.0534
1716	80	-75.2255	40.0534
1717	79	-75.1461	39.9694
1718	79	-75.2131	40.0574
1719	79	-75.2415	40.0574
1720	79	-75.07	40.039
1721	78	-75.2106	39.9625
1722	78	-75.2159	39.9475
1723	78	-75.1318	39.9822
1724	78	-75.1382	39.9708
1725	78	-75.1241	39.9851
1726	78	-75.1277	39.9751
1727	78	-75.2255	40.0534
1728	77	-75.2306	40.0671
1729	77	-75.1693	40.0324
1730	77	-75.1592	39.9439
1731	76	-75.1241	39.9851
1732	76	-75.1991	40.0434
1733	76	-75.2166	39.948
1734	76	-75.252	39.9696
1735	76	-75.1691	40.0481
1736	76	-75.2255	40.0534
1737	75	-75.2131	40.0574
1738	75	-75.008	40.0688
1739	74	-75.1688	39.9666
1740	73	-75.0698	40.0789
1741	73	-75.1658	39.925
1742	72	-75.1941	39.9825
1743	72	-75.2287	40.0779
1744	72	-75.2287	40.0779
1745	71	-75.2287	40.0779
1746	71	-75.1943	40.0516
1747	71	-75.1267	39.9861
1748	71	-75.1453	39.9818
1749	69	-75.1628	39.9386
1750	68	-75.252	39.9696
1751	68	-75.2205	39.952
1752	68	-75.1614	40.0074
1753	67	-75.1279	39.9855
1754	66	-75.0659	39.9998
1755	65	-75.1614	40.0074
1756	65	-75.2287	40.0779
1757	65	-75.149	39.9705
1758	65	-75.1241	39.9851
1759	64	-75.1427	39.9711
1760	63	-75.1622	39.9522
1761	63	-75.2127	39.9448
1762	62	-75.1258	40.0028
1763	62	-75.0296	40.0551
1764	61	-75.1885	40.035
1765	61	-75.126	39.9718
1766	61	-75.2131	40.0574
1767	60	-75.1622	39.9522
1768	59	-75.1614	40.0074
1769	59	-75.1446	39.9632
1770	59	-75.2255	40.0534
1771	59	-75.2106	39.9625
1772	58	-75.1885	40.035
1773	58	-75.163	40.0258
1774	58	-75.2306	40.0671
1775	58	-75.2287	40.0779
1776	58	-75.1353	39.9754
1777	58	-75.2255	40.0534
1778	58	-75.2166	39.9421
1779	57	-75.2306	40.0671
1780	56	-75.1241	39.9851
1781	56	-75.2306	40.0671
1782	56	-75.2287	40.0779
1783	56	-75.2287	40.0779
1784	56	-75.0954	40.0553
1785	56	-75.1628	39.9386
1786	56	-75.1628	39.9386
1787	56	-75.1881	39.9921
1788	55	-75.1616	39.9294
1789	54	-75.2287	40.0779
1790	54	-75.1429	39.9711
1791	53	-75.1614	40.0074
1792	53	-75.1628	39.9386
1793	53	-75.1241	39.9851
1794	53	-75.2131	40.0574
1795	52	-75.2287	40.0779
1796	52	-75.2255	40.0534
1797	51	-75.216	39.9545
1798	51	-75.2287	40.0779
1799	51	-75.1622	39.9522
1800	50	-75.1614	40.0074
1801	50	-75.2106	39.9625
1802	49	-75.1417	39.9646
1803	48	-75.1241	39.9851
1804	48	-75.2027	39.9657
1805	48	-75.1468	40.0527
1806	48	-75.2354	39.9288
1807	48	-75.2354	39.9288
1808	48	-75.1693	39.9648
1809	48	-75.1693	39.9648
1810	47	-75.1415	39.966
1811	46	-75.2447	40.0553
1812	45	-75.155	39.9229
1813	45	-75.1241	39.9851
1814	44	-75.1393	39.9694
1815	44	-75.2116	40.0769
1816	44	-75.227	40.0894
1817	44	-75.2106	39.9625
1818	43	-75.1622	39.9522
1819	43	-75.2287	40.0779
1820	42	-75.1614	40.0074
1821	41	-75.1605	39.9345
1822	41	-75.1653	40.0241
1823	40	-75.1614	40.0074
1824	40	-75.1385	39.9694
1825	40	-75.1255	39.9882
1826	39	-75.1622	39.9522
1827	39	-75.2287	40.0779
1828	39	-75.1616	39.9294
1829	39	-75.1157	39.9781
1830	38	-75.1578	40.0022
1831	37	-75.2131	40.0574
1832	37	-75.2131	40.0574
1833	37	-75.1304	39.9794
1834	37	-75.1693	40.0324
1835	37	-75.1003	39.9972
1836	36	-75.2106	39.9625
1837	36	-75.1605	39.9345
1838	36	-75.2193	39.9578
1839	34	-75.2166	39.9421
1840	34	-75.1693	40.0263
1841	34	-75.1277	39.9751
1842	33	-75.2128	39.9553
1843	33	-75.2127	39.9448
1844	32	-75.1827	39.9834
1845	32	-75.0234	40.0431
1846	31	-75.1605	39.9345
1847	31	-75.2106	39.9625
1848	30	-75.2066	39.9738
1849	30	-75.2066	39.9738
1850	29	-75.1653	40.0241
1851	28	-75.2354	39.9288
1852	27	-75.1622	39.9522
1853	27	-75.1653	40.0241
1854	26	-75.1267	39.9732
1855	25	-75.1547	39.9513
1856	24	-75.0701	40.0001
1857	24	-75.2354	39.9288
1858	24	-75.1605	39.9345
1859	22	-75.1614	40.0074
1860	21	-75.1941	39.9825
1861	21	-75.2106	39.9625
1862	21	-75.188	40.052
1863	21	-75.2106	39.9625
1864	21	-75.1622	39.9522
1865	21	-75.1622	39.9522
1866	20	-75.2131	40.0574
1867	20	-75.2166	39.9421
1868	20	-75.1338	40.0526
1869	19	-75.2106	39.9625
1870	19	-75.1605	39.9345
1871	18	-75.2354	39.9288
1872	18	-75.1605	39.9345
1873	17	-75.1614	40.0074
1874	17	-75.2106	39.9625
1875	17	-75.0701	40.0001
1876	16	-75.2127	39.9448
1877	15	-75.1941	39.9825
1878	13	-75.1704	40.0533
1879	12	-75.1604	39.9345
1880	11	-75.2106	39.9625
1881	11	-75.1338	40.0526
1882	11	-75.2106	39.9625
1883	10	-75.1614	39.9854
1884	9	-75.1313	39.9776
1885	Not detected	-75.1879	39.9346
1886	Not detected	-75.1329	39.9678
1887	Not detected	-75.1461	39.9694
1888	Not detected	-75.1622	39.9522
1889	Not detected	-75.1429	39.9711
1890	Not detected	-75.1448	39.9715
1891	Not detected	-75.1325	39.9711
1892	Not detected	-75.1433	39.9725
1893	Not detected	-75.1313	39.9717
1894	Not detected	-75.1362	39.9727
1895	Not detected	-75.1837	39.9746
1896	Not detected	-75.1908	40.0511
1897	Not detected	-75.2202	39.9647
1898	Not detected	-75.1167	39.9767
1899	Not detected	-75.1305	39.9808
1900	Not detected	-75.1578	40.0022
1901	Not detected	-75.1578	40.0022
1902	Not detected	-75.1941	39.9825
1903	Not detected	-75.2169	39.9303
1904	Not detected	-75.158	39.9303
1905	Not detected	-75.1459	39.9666
1906	Not detected	-75.1614	40.0074
1907	Not detected	-75.1614	40.0074
1908	Not detected	-75.1622	39.9522
1909	Not detected	-75.2459	39.9448
1910	Not detected	-75.2454	39.9541
1911	Not detected	-75.2441	39.9442
1912	Not detected	-75.2336	39.9359
1913	Not detected	-75.2303	39.9338
1914	Not detected	-75.2298	39.9355
1915	Not detected	-75.2288	39.9497
1916	Not detected	-75.227	39.9392
1917	Not detected	-75.2255	39.9448
1918	Not detected	-75.2245	39.9484
1919	Not detected	-75.2237	39.9498
1920	Not detected	-75.2235	39.9426
1921	Not detected	-75.219	39.9416
1922	Not detected	-75.2184	39.9412
1923	Not detected	-75.2177	39.9356
1924	Not detected	-75.2155	39.9419
1925	1	-75.2351	39.9559
1926	4	-75.2228	39.9413
1927	5	-75.2175	39.9405
1928	7	-75.2301	39.9358
1929	7	-75.2269	39.9433
1930	8	-75.1893	39.9516
1931	8	-75.1516	40.0077
1932	9	-75.2255	39.9448
1933	10	-75.1895	39.9569
1934	12	-75.2185	39.9661
1935	15	-75.1992	39.9599
1936	16	-75.1859	39.9515
1937	17	-75.1865	39.9491
1938	18	-75.11	39.9833
1939	19	-75.1854	39.9516
1940	19	-75.1853	39.9496
1941	19	-75.1221	39.981
1942	20	-75.1894	39.9518
1943	21	-75.2569	39.9744
1944	21	-75.2569	39.9744
1945	21	-75.2569	39.9744
1946	21	-75.2569	39.9744
1947	21	-75.2569	39.9744
1948	21	-75.2569	39.9744
1949	21	-75.2569	39.9744
1950	21	-75.2569	39.9744
1951	21	-75.2569	39.9744
1952	21	-75.2569	39.9744
1953	21	-75.2298	39.9403
1954	21	-75.2146	39.9511
1955	22	-75.2304	39.9441
1956	22	-75.1903	39.9513
1957	22	-75.1895	39.9516
1958	23	-75.196	39.9623
1959	24	-75.2314	39.9466
1960	25	-75.22	39.9455
1961	25	-75.2144	39.9418
1962	25	-75.2131	39.9481
1963	26	-75.2099	39.9434
1964	27	-75.1601	39.929
1965	29	-75.189	39.959
1966	30	-75.2252	39.945
1967	30	-75.1972	39.9512
1968	31	-75.2205	39.9426
1969	31	-75.2154	39.9909
1970	31	-75.133	39.9694
1971	32	-75.1911	39.9514
1972	32	-75.1287	39.9708
1973	33	-75.2474	39.9486
1974	33	-75.198	39.9546
1975	34	-75.253	39.9735
1976	34	-75.253	39.9735
1977	34	-75.253	39.9735
1978	34	-75.253	39.9735
1979	34	-75.253	39.9735
1980	34	-75.253	39.9735
1981	34	-75.253	39.9735
1982	34	-75.253	39.9735
1983	34	-75.253	39.9735
1984	34	-75.253	39.9735
1985	35	-75.1923	39.9515
1986	36	-75.2394	39.9579
1987	37	-75.2345	39.9501
1988	37	-75.1345	39.9716
1989	38	-75.2325	39.9417
1990	38	-75.2221	39.946
1991	41	-75.254	39.9739
1992	41	-75.254	39.9739
1993	41	-75.254	39.9739
1994	41	-75.254	39.9739
1995	41	-75.254	39.9739
1996	41	-75.254	39.9739
1997	41	-75.254	39.9739
[truncated: 667 more rows]

## Sheet: S1b  Sources of Data
Table S1b: Sources of soil sample data: organization responsible for collection, years of collection, and number of samples collected. See Methods section for more information on standard sampling. Information that was not included was not available. XRF stands for X-ray fluorescence, and ICP-MS for inductively coupled plasma-mass spectrometry. Handheld XRF was used to determine Pb content unless…
Organization	Year	Number of Samples	Additional Sampling Details (Also See Methods Section)
Philadelphia Inquirer/ Daily News	2017	147	For news article. Grab samples collected from top centimeters of soil, only ICP-MS analysis performed.
USEPA at Pennsylvania State Philadelphia Garden and Plant Sale	2016, 2018	118	Soil workshop type events where top few centimeters of soil, gathered by residents, were analyzed.
Temple University	2012, 2013	338	Samples collected by researchers from 8-61 cm, sieved, approximately 20% analyzed with ICP-MS. Only XRF results were utilized.
USEPA for Future Farmers	2011	312	Soil workshop event, soils collected in the top 0-15 cm of soil by residents and were sieved; 10% of sample analyzed with ICP-MS. Only XRF results were utilized.
ATSDR	2013	53	Soil workshop type event where top centimeters of soil, gathered by residents, were analyzed. ICP-MS analysis on 80% of samples. Only XRF results were utilized.
USEPA	2014	145	Soil workshop type event where top centimeters of soil, gathered by residents, were analyzed.
USEPA	2014	74	Samples collected by EPA in Kensington area, from top 2.5 cm of soil, and analyzed with ICP-MS. Only XRF results were utilized.
USA Today	2011	26	Reporters collected surface soils; 25% of samples were analyzed with ICP-MS. Only XRF results were utilized.
USEPA	2016-2018	58	Soil workshop events with standard procedures at/with: Germantown Garden, Beacon Church, Fairmount Park, Hansberry Garden, New Kensington Community Development Corporation, Kansas State University, and Thompson Street.
USEPA	2009	6	Top 0-8 cm of soil collected, sieved, and analyzed.
University of Pennsylvania + Center of Excellence in Environmental Toxicology	2012-2020	1388	Combination of student-gathered samples and soil workshop events where standard procedures were utilized to collect and analyze soils.
