# Supplementary material for: Lead Pollution, Demographics, and Environmental Health Risks: The Case of Philadelphia, USA
Source: Int J Environ Res Public Health. 2021 Aug 27;18(17):9055. doi: 10.3390/ijerph18179055 (PMC8431549; doi:10.3390/ijerph18179055)
Supplement: Supplementary file 1 [file ijerph-18-09055-s001.zip › ijerph-1330922 - supplemental/Table S2 .xlsx]

## Sheet: Table S2  
Table S2: Known historic Pb smelter/processor sites within the Philadelphia region, including the site number, site name, type of activity, ZIP code of site, address, coordinates, and site's current land use. Note that all sites are in Philadelphia, Pennsylvania. * indicates that information is unavailable and could not be retrieved after exhausting all historical outlets.
Site Number	Site Name	Activity	ZIP Code	Address	Latitude	Longitude	Current Location Use
1	Acme Alloys Inc.	Secondary lead smelter (recovery of lead metal and alloys from scrap)	19146	18th & Washington Ave.	39.9387	-75.1732	Fenced Empty Lot
2	Atlantic Metals Corp.	Secondary lead smelter/chemicals and allied products (manufacturing/processing/maintenance)	19137	Orthodox & Delaware Aves	39.9918	-75.0686	Philly Transportation LLC. Tacony Division
3	Franklin Smelting & Refining Co.	Batteries/scrap metals/secondary smelting/precious metal recovery(recycling)	19134	3100 Castor	39.9853	-75.087	Philadelphia Gas Works
4	Imperial Type Metal Co.	Secondary lead smelter (recovery of lead metal and alloys from scrap)	19134	3400 Aramingo	39.9924	-75.1013	Shopping Center/Parking Lot
5	American Alloys Co.	Secondary lead smelter (recovery of lead metal and alloys from scrap)	19125	1939 E. Sargeant	39.9864	-75.1269	Residential Homes/Henry Brown Elementary School
6	Bers & Co. Lead Smelter	Secondary lead smelter (recovery of lead metal and alloys from scrap)	19124	Ashland and Adams	40.005	-75.0855	Commerical Driver Training Center
7	Electric Storage Battery (office)	Secondary lead smelter (recovery of lead metal and alloys from scrap)	19102	42 S. 15th St.	39.9514	-75.1656	Commercial Businesses
8	Electric Storage Battery	Secondary lead smelter/product storage/distribution	19140	19th & Allegheny	40.0026	-75.1608	Residential/Senior Centers/Commercial Business
9	Federated Metals Corp. Lead Smelter	Secondary lead smelter (recovery of lead metal and alloys from scrap)	19102	1700 Walnut	39.9498	-75.1693	Commercial Businesses
10	Federated Metals Corp. Lead Smelter 2	Secondary lead smelter (recovery of lead metal and alloys from scrap)	19137	Richmond and Hedley Streets	39.9958	-75.0764	Residential Home/Cemetary/Commercial buisness
11	Girard Smelting & Refining	Secondary lead smelter (recovery of lead metal and alloys from scrap)	19136	Milnor and Bleigh, Tacony Station	40.0257	-75.0272	Commercial Business (Auto Sale)
12	Halpern Metals Co.	Secondary lead smelter (recovery of lead metal and alloys from scrap)	19131	5010 Lancaster Ave.	39.9753	-75.2231	Commercial Business (Liquor)
13	John T. Lewis & Bros	Secondary lead smelter/Product storage/distribution	19125	2607 E. Cumberland	39.9758	-75.1213	Commercial Business (Gym)
14	Jos. Rosenthal's Sons	Secondary lead smelter (recovery of lead metal and alloys from scrap)	19122	1837 N. 2nd	39.9786	-75.1375	Commercial Business (Whole Salers)
15	Jos. Rosenthal's Sons	Secondary lead smelter (recovery of lead metal and alloys from scrap)	19121	1902 W. Berks St.	39.9826	-75.1654	Abandoned Building/Residential Area
16	L. Goldstein's Sons Inc.	Secondary lead smelter (recovery of lead metal and alloys from scrap)	19135	Wissinoming Ave. & Knorr	*	*	*
17	Metro Smelting Co.	Secondary lead smelter (recovery of lead metal and alloys from scrap)	19134	Ontario & Bath Sts	39.9837	-75.0952	Refinery/Transport Terminal/Commercial Business
18	Morgan Smelters Inc.	Secondary lead smelter (recovery of lead metal and alloys from scrap)	19137	Hedley St. E. of Richmond	39.9962	-75.0763	Elementary School/Graveyard/Residential
19	North American Smelting	Secondary lead smelter (recovery of lead metal and alloys from scrap)	19134	Tioga & Edgemont	39.9878	-75.0955	Commercial Business
20	Pennsylvania Smelting & Refining Co.	Secondary lead smelter (recovery of lead metal and alloys from scrap)	19134	Ontario & Jasper	39.9978	-75.1075	Commercial Business
21	Sall, George, Metals Co.	Secondary lead smelter (recovery of lead metal and alloys from scrap)	19137	2255 East Butler	39.9983	-75.0935	Commercial Business/Abandoned Lot
22	Thos. F. Lukens Metal Co.	Secondary lead smelter (recovery of lead metal and alloys from scrap)	19137	2917 E. Hedley	39.9941	-75.0744	Commercial Business (Salons)
23	U.S Smelting Works	Secondary lead smelter (recovery of lead metal and alloys from scrap)	19140	N American & W Bristol	40.0161	-75.1308	Unidentified Building
24	A. Perez & Son Division of Abrams Metal Co. Lead Smelter	Product storage/distribution	19121	1400 North 22nd St.	39.9769	-75.1715	Residential
25	Cadman, A.W. MFG. CO. 2 Lead Smelter	*	19144	18 W. Chelten Ave.	40.0353	-75.175	Commercial Business (Furniture)
26	Car-Mor Metal Company Lead Smelter	Chemicals and allied products (manufacturing/processing/maintenance)	19125	Gaul and Gordon Streets	39.9769	-75.1245	New Building in Construction
27	General Smelting Company Lead Smelter	Product storage/distribution	19134	2901 East Westmoreland St	39.9826	-75.0975	Warehouse
28	Joseph Berlinger Company Lead Smelter		19124	4000 S. Ashland St.	40.0027	-75.0864	Metal Recycling Center
29	Merchants and Evans Company Lead Smelter	Chemicals and allied products (manufacturing/processing/maintenance)	19146	2035 Washington Ave.	39.9396	-75.1776	Commercial Business (Home Supplies)
30	Metal Bank of America	Batteries/scrap metals/secondary smelting/precious metal recovery(recycling)	19135	6801 State Rd.	40.0189	-75.0368	Commercial Business (Auto Shop)
31	Philadelphia Smelting & Refining Lead Smelter	*	19123	341 New Market St.	39.9644	-75.139	Residential
32	Reid Metal Refining Co. Lead Smelter	*	19134	Castor Ave. & Tulip St.	39.9958	-75.0956	Commercial Business (Furniture)
33	Reliable Metals Refining Lead Smelter	*	19134	3318 Memphis St.	39.9906	-75.1039	Dialysis Center
34	Sall, George, Metals Co. 2 Lead Smelter	*	19134	Westmoreland St. and Tulip St.	39.9909	-75.1049	Warehouse/Parking Lot
35	Smelter Metallurgical Products Lead Smelter	Product storage/distribution	19145	35th and Moore St.	39.9325	-75.2024	Gas Company
36	Standard Metal Alloy		19123	813 Parrish Place	39.9671	-75.1562	Residential
37	United Smelting and Refining Company/Lead Smelters Initiative	Chemicals and allied products (manufacturing/processing/maintenance)	19146	1700 Washington Ave.	39.9381	-75.1719	Commercial Business
38	Wite Brothers Smelting Company Lead Smelter	*	19137	Richmond and Buckius St.	39.9996	-75.069	Empty Lot/Park
39	*	*	19123	614 Brown St.	39.9646	-75.1486	Residential Building
40	Dye Works	*	19123	500 N. 9th St.	39.9607	-75.1533	Abandoned Building
41	*	*	19125	2117 E. York St.	39.9821	-75.1278	Empty Lots/Residential Building
42	*	*	19124	Sepviva St. & Church St.	40.0027	-75.082	Metal Companies
