# Supplementary material for: Lead Pollution, Demographics, and Environmental Health Risks: The Case of Philadelphia, USA
Source: Int J Environ Res Public Health. 2021 Aug 27;18(17):9055. doi: 10.3390/ijerph18179055 (PMC8431549; doi:10.3390/ijerph18179055)
Supplement: Supplementary file 1 [file ijerph-18-09055-s001.zip › ijerph-1330922 - supplemental/Table S3.xlsx]

## Sheet: Table S3
Table S3: Spearman correlation coefficients of the factors analyzed in this study. Statistically significant correlations (p<0.05) are bolded. Abbreviations: % rented = % rented properties; % pre-1980 = % pre-1980 properties; % child pov = % children in poverty; % Black = % Black population; % minority = % minority population; % EBLL = % children with EBLL; % owned = % owned-occupied properties; …
	% rented	% pre-1980	% child pov	median income	% Black	% minority	% EBLL	% owned	smelters	med Pb interp	med Pb meas	demolitions
% rented	1
% pre-1980	-0.74	1
% child pov	-0.35	0.37	1
median income	0.01	-0.06	-0.8	1
% Black	0.06	0.23	0.51	-0.45	1
% minority	0.03	0.23	0.59	-0.56	0.96	1
% EBLL	-0.21	0.37	0.69	-0.56	0.64	0.71	1
% owned	-0.35	0.44	0.47	-0.33	0.17	0.22	0.77	1
smelters	-0.05	-0.04	0.29	-0.39	0.03	0.1	0.16	0.12	1
med Pb interp	0.08	-0.01	0.07	-0.2	0.17	0.23	0.31	0.12	0.27	1
med Pb meas	0.03	0.09	0.29	-0.4	0.27	0.33	0.4	0.16	0.35	0.57	1
demolitions	0.21	-0.08	0.56	-0.75	0.43	0.49	0.58	0.34	0.37	0.31	0.42	1
